# Supplementary material for: Accelerated Long-Fragment Circular PCR for Genetic Manipulation of Plant Viruses in Unveiling Functional Genomics
Source: Viruses. 2023 Nov 28;15(12):2332. doi: 10.3390/v15122332 (PMC10747169; doi:10.3390/v15122332)
Supplement: Supplementary file 1 [file viruses-15-02332-s001.zip]

Archive with 1 entries (1 files):
- viruses-2665397-supplementary.pdf
